# Supplementary material for: The rapid generation of chimerical genes expanding protein diversity in zebrafish
Source: BMC Genomics. 2010 Nov 24;11:657. doi: 10.1186/1471-2164-11-657 (PMC3091775; doi:10.1186/1471-2164-11-657)
Supplement: Additional file 1 — The 652 retrogenes identified in this study. [file 1471-2164-11-657-S1.XLS]

## Sheet: Sheet1
retrocopy	parent gene	identity	overlap
ENSDARP00000014099_10_35740429_35740649	ENSDARP00000022638	0.797	74
ENSDARP00000062129_17_34998342_34999451	ENSDARP00000094880	0.947	318
ENSDARP00000096376_8_40333837_40334493	ENSDARP00000096376	0.633	229
ENSDARP00000071945_21_23506050_23507360	ENSDARP00000054006	0.754	435
ENSDARP00000071102_21_40183508_40184087	ENSDARP00000071102	0.645	231
ENSDARP00000089034_Zv7_scaffold2517_138703_146937	ENSDARP00000085474	0.917	2745
ENSDARP00000075922_21_45340438_45341527	ENSDARP00000075922	0.637	419
ENSDARP00000025311_25_27098005_27098724	ENSDARP00000025311	0.508	254
ENSDARP00000094625_1_14823188_14824600	ENSDARP00000094625	0.54	478
ENSDARP00000067034_4_15308731_15309117	ENSDARP00000088291	0.558	129
ENSDARP00000060091_7_46412836_46414083	ENSDARP00000031605	0.998	416
ENSDARP00000012367_3_21074719_21075312	ENSDARP00000013553	0.674	181
ENSDARP00000054225_1_22556173_22557192	ENSDARP00000074902	0.777	301
ENSDARP00000037278_22_821003_822259	ENSDARP00000097192	0.608	347
ENSDARP00000043020_9_40275458_40276705	ENSDARP00000043020	0.85	426
ENSDARP00000097209_4_33423807_33424934	ENSDARP00000095676	0.523	369
ENSDARP00000061881_6_47001410_47001607	ENSDARP00000064870	0.635	63
ENSDARP00000088878_4_9274582_9277483	ENSDARP00000088878	0.594	993
ENSDARP00000070025_15_45175955_45176509	ENSDARP00000070025	0.508	189
ENSDARP00000064498_3_55982545_55983114	ENSDARP00000071124	0.712	170
ENSDARP00000093572_3_34603515_34605422	ENSDARP00000093572	0.864	660
ENSDARP00000036766_Zv7_NA1669_1142_2932	ENSDARP00000058424	0.844	480
ENSDARP00000076420_8_4340547_4341332	ENSDARP00000091182	0.576	203
ENSDARP00000025311_23_37299965_37300609	ENSDARP00000053468	0.55	229
ENSDARP00000088838_5_18908546_18910702	ENSDARP00000088838	0.873	722
ENSDARP00000054044_7_553152_553949	ENSDARP00000054044	0.88	266
ENSDARP00000094860_18_28383733_28384791	ENSDARP00000057838	0.729	354
ENSDARP00000088133_19_4603383_4604993	ENSDARP00000095676	0.843	427
ENSDARP00000065598_24_14957215_14957421	ENSDARP00000085223	0.536	69
ENSDARP00000086361_Zv7_NA753_23383_24150	ENSDARP00000086361	0.671	228
ENSDARP00000068490_8_48895458_48896696	ENSDARP00000090397	0.993	413
ENSDARP00000022694_11_11244525_11245976	ENSDARP00000094890	0.971	484
ENSDARP00000071706_24_35466920_35468086	ENSDARP00000095676	0.552	335
ENSDARP00000059483_15_3816795_3817442	ENSDARP00000025766	0.667	189
ENSDARP00000075922_17_3045038_3046309	ENSDARP00000075922	0.524	487
ENSDARP00000037907_Zv7_NA2354_6238_8586	ENSDARP00000037907	0.641	793
ENSDARP00000090499_20_44759277_44760158	ENSDARP00000091858	0.695	328
ENSDARP00000088878_20_13476634_13479655	ENSDARP00000088878	0.601	1027
ENSDARP00000083466_22_18983255_18985069	ENSDARP00000088455	0.745	605
ENSDARP00000090003_17_8541379_8541933	ENSDARP00000003051	0.548	186
ENSDARP00000036766_4_33374614_33376572	ENSDARP00000058424	0.773	475
ENSDARP00000088878_15_13674846_13677074	ENSDARP00000088878	0.556	765
ENSDARP00000088878_11_29618755_29621821	ENSDARP00000088878	0.606	1044
ENSDARP00000010344_13_8160648_8161568	ENSDARP00000067771	0.591	313
ENSDARP00000073955_21_8987936_8988834	ENSDARP00000073955	0.611	303
ENSDARP00000053240_22_12008574_12008755	ENSDARP00000053240	0.674	86
ENSDARP00000066845_14_28617794_28619278	ENSDARP00000095676	0.525	446
ENSDARP00000074073_9_18736492_18737304	ENSDARP00000005343	0.522	224
ENSDARP00000075877_15_2698903_2699967	ENSDARP00000095676	0.568	317
ENSDARP00000094882_24_9751141_9752448	ENSDARP00000066797	0.801	422
ENSDARP00000025311_14_55577218_55577919	ENSDARP00000025311	0.527	243
ENSDARP00000066797_11_27033653_27034828	ENSDARP00000094882	0.625	389
ENSDARP00000022612_18_44438041_44438586	ENSDARP00000058876	0.885	182
ENSDARP00000067648_4_37737852_37738181	ENSDARP00000067648	0.673	110
ENSDARP00000089619_8_16334992_16335705	ENSDARP00000003068	0.523	264
ENSDARP00000005390_9_35458247_35459910	ENSDARP00000063028	0.524	573
ENSDARP00000071706_8_13180230_13181423	ENSDARP00000095676	0.511	366
ENSDARP00000071706_22_1622181_1623005	ENSDARP00000069680	0.604	250
ENSDARP00000097209_4_32252284_32253264	ENSDARP00000095676	0.52	304
ENSDARP00000068611_Zv7_scaffold2558_459014_460462	ENSDARP00000068611	0.877	488
ENSDARP00000067771_13_8064092_8065163	ENSDARP00000067771	0.624	359
ENSDARP00000093503_17_47218605_47219552	ENSDARP00000069680	0.779	289
ENSDARP00000075887_12_41805775_41807166	ENSDARP00000095676	0.525	408
ENSDARP00000069620_14_50403927_50404127	ENSDARP00000069620	0.647	68
ENSDARP00000069344_8_12861733_12862467	ENSDARP00000096583	0.604	245
ENSDARP00000075922_23_42269798_42271572	ENSDARP00000075922	0.586	538
ENSDARP00000090429_24_14770631_14770821	ENSDARP00000090429	0.938	64
ENSDARP00000049925_22_24991161_24992015	ENSDARP00000027574	0.711	287
ENSDARP00000089034_20_29127560_29135566	ENSDARP00000089720	0.886	2673
ENSDARP00000091991_21_16154452_16155333	ENSDARP00000025766	0.515	206
ENSDARP00000057968_20_51974821_51975582	ENSDARP00000057966	0.91	255
ENSDARP00000054222_18_15458586_15459266	ENSDARP00000054222	0.502	213
ENSDARP00000045769_2_53181348_53182277	ENSDARP00000072217	0.611	314
ENSDARP00000047291_25_8405928_8407587	ENSDARP00000039358	0.978	553
ENSDARP00000057043_Zv7_NA1071_2473_3717	ENSDARP00000057043	0.524	416
ENSDARP00000096952_22_3103753_3104319	ENSDARP00000096952	0.565	191
ENSDARP00000090429_16_35137320_35137514	ENSDARP00000090429	0.683	63
ENSDARP00000067771_17_13681940_13683382	ENSDARP00000010344	0.726	453
ENSDARP00000089623_13_24767360_24768475	ENSDARP00000092277	0.906	372
ENSDARP00000054044_25_17719564_17720462	ENSDARP00000054044	0.837	300
ENSDARP00000096654_22_7664343_7664888	ENSDARP00000003308	0.534	148
ENSDARP00000089623_25_16507512_16508504	ENSDARP00000092277	0.863	371
ENSDARP00000089784_4_12518755_12519435	ENSDARP00000093540	0.608	227
ENSDARP00000025311_12_46315939_46316550	ENSDARP00000053468	0.615	208
ENSDARP00000055295_22_24842753_24843589	ENSDARP00000027574	0.701	281
ENSDARP00000071706_6_33835811_33836977	ENSDARP00000095676	0.539	336
ENSDARP00000088133_19_4614198_4615598	ENSDARP00000095676	0.851	443
ENSDARP00000003373_19_13248699_13251161	ENSDARP00000003373	0.712	824
ENSDARP00000071156_2_6230490_6231032	ENSDARP00000053663	0.725	189
ENSDARP00000088133_1_51115664_51117226	ENSDARP00000095676	0.526	473
ENSDARP00000009777_7_8916393_8917289	ENSDARP00000010015	0.726	314
ENSDARP00000075583_8_55156380_55157054	ENSDARP00000040208	0.862	224
ENSDARP00000089779_9_13283203_13283903	ENSDARP00000093445	0.672	238
ENSDARP00000092025_12_41503728_41504564	ENSDARP00000071124	0.58	288
ENSDARP00000095842_22_24752351_24752872	ENSDARP00000095853	0.85	147
ENSDARP00000025311_10_42298147_42298704	ENSDARP00000053468	0.598	189
ENSDARP00000093011_19_43463787_43464188	ENSDARP00000072256	0.641	131
ENSDARP00000093572_3_34604634_34606451	ENSDARP00000093572	0.84	643
ENSDARP00000043700_7_39259921_39260508	ENSDARP00000094168	0.577	196
ENSDARP00000095824_8_27071008_27071940	ENSDARP00000027574	0.705	292
ENSDARP00000071706_8_13379239_13380399	ENSDARP00000095676	0.56	336
ENSDARP00000066845_4_38688031_38689515	ENSDARP00000095676	0.531	446
ENSDARP00000066100_14_11570608_11571000	ENSDARP00000091855	0.562	105
ENSDARP00000090800_1_53589452_53591377	ENSDARP00000088285	0.75	580
ENSDARP00000025311_13_37504968_37505777	ENSDARP00000053468	0.506	267
ENSDARP00000068883_12_12742326_12743603	ENSDARP00000039358	0.979	427
ENSDARP00000087436_17_19530732_19530893	ENSDARP00000032448	0.755	53
ENSDARP00000095761_3_2150006_2150890	ENSDARP00000095681	0.736	296
ENSDARP00000030197_1_46693696_46694280	ENSDARP00000054044	0.795	195
ENSDARP00000035738_19_13940324_13940632	ENSDARP00000058204	0.529	85
ENSDARP00000090680_5_3331238_3332749	ENSDARP00000090680	0.732	530
ENSDARP00000091802_Zv7_NA38_212425_212670	ENSDARP00000007964	0.542	72
ENSDARP00000088133_14_29968975_29970123	ENSDARP00000095676	0.535	361
ENSDARP00000043842_18_15704910_15705755	ENSDARP00000065168	0.787	272
ENSDARP00000085737_15_12332304_12333131	ENSDARP00000088052	0.804	276
ENSDARP00000054085_12_22547742_22548902	ENSDARP00000054085	0.571	394
ENSDARP00000094625_11_21926448_21928022	ENSDARP00000094625	0.528	532
ENSDARP00000054222_18_4388748_4389587	ENSDARP00000054222	0.531	294
ENSDARP00000051693_16_45158907_45159821	ENSDARP00000051693	0.604	316
ENSDARP00000094705_25_16250769_16252028	ENSDARP00000075327	0.513	425
ENSDARP00000076290_24_15037917_15038378	ENSDARP00000026546	0.62	129
ENSDARP00000054044_18_12906972_12907749	ENSDARP00000054044	0.603	272
ENSDARP00000062989_3_12309741_12310429	ENSDARP00000062989	0.853	232
ENSDARP00000088878_3_16922013_16925078	ENSDARP00000088878	0.599	1041
ENSDARP00000071102_14_29843733_29844166	ENSDARP00000071124	0.712	146
ENSDARP00000027574_22_25166083_25166958	ENSDARP00000027574	0.68	294
ENSDARP00000066887_6_3251670_3258167	ENSDARP00000052018	0.887	2081
ENSDARP00000025311_4_16078610_16079434	ENSDARP00000025311	0.512	301
ENSDARP00000054890_14_161472_163862	ENSDARP00000097486	0.834	795
ENSDARP00000025311_14_23239697_23240527	ENSDARP00000025311	0.565	310
ENSDARP00000088133_8_12843943_12845133	ENSDARP00000095676	0.568	336
ENSDARP00000097192_22_6770013_6771164	ENSDARP00000075877	0.579	375
ENSDARP00000093572_3_34557232_34558974	ENSDARP00000093572	0.821	613
ENSDARP00000066229_11_44564359_44564550	ENSDARP00000067603	0.875	64
ENSDARP00000075887_4_6912997_6914265	ENSDARP00000095676	0.526	418
ENSDARP00000063556_3_663510_664214	ENSDARP00000032052	0.877	236
ENSDARP00000097391_14_8931913_8932494	ENSDARP00000089266	0.605	190
ENSDARP00000071102_4_9722514_9723162	ENSDARP00000071124	0.735	219
ENSDARP00000017991_20_50181007_50186814	ENSDARP00000090306	0.828	1943
ENSDARP00000074377_23_43219763_43220041	ENSDARP00000074377	0.613	93
ENSDARP00000088878_1_20526848_20529875	ENSDARP00000088878	0.597	1035
ENSDARP00000056225_1_52510318_52511628	ENSDARP00000077926	0.536	450
ENSDARP00000088878_4_7590730_7593858	ENSDARP00000088878	0.582	1058
ENSDARP00000070285_Zv7_NA291_74771_75907	ENSDARP00000056914	0.687	262
ENSDARP00000088133_3_54875651_54876763	ENSDARP00000095676	0.539	332
ENSDARP00000025311_12_34573864_34574778	ENSDARP00000025311	0.535	310
ENSDARP00000088878_19_42902992_42905994	ENSDARP00000088878	0.621	1029
ENSDARP00000032713_Zv7_NA713_60778_60972	ENSDARP00000058423	0.769	65
ENSDARP00000076948_15_46193971_46195179	ENSDARP00000095676	0.515	365
ENSDARP00000052328_6_9720376_9721149	ENSDARP00000069680	0.617	230
ENSDARP00000094882_24_9698393_9699865	ENSDARP00000066797	0.644	433
ENSDARP00000075887_5_32515533_32516933	ENSDARP00000095676	0.531	437
ENSDARP00000092997_15_3011549_3012457	ENSDARP00000092997	0.505	307
ENSDARP00000090429_13_50212088_50212280	ENSDARP00000090429	0.938	64
ENSDARP00000074678_4_14640380_14641510	ENSDARP00000074678	0.716	384
ENSDARP00000097192_14_31993562_31994680	ENSDARP00000095676	0.533	336
ENSDARP00000025311_Zv7_scaffold2547_166072_166650	ENSDARP00000053468	0.665	197
ENSDARP00000085737_14_8578888_8579751	ENSDARP00000081754	0.556	286
ENSDARP00000068611_4_6882385_6883869	ENSDARP00000068611	0.846	499
ENSDARP00000096712_3_58194023_58194847	ENSDARP00000069680	0.688	260
ENSDARP00000093572_3_34591200_34592782	ENSDARP00000093572	0.814	549
ENSDARP00000062989_20_47016750_47017442	ENSDARP00000062989	0.892	231
ENSDARP00000082574_13_49686832_49688412	ENSDARP00000082574	0.502	566
ENSDARP00000060088_8_56267719_56269173	ENSDARP00000090045	0.541	486
ENSDARP00000071205_3_163184_165874	ENSDARP00000071209	0.502	903
ENSDARP00000062989_21_28385498_28386181	ENSDARP00000062989	0.861	231
ENSDARP00000074959_3_16466032_16466271	ENSDARP00000074959	0.775	80
ENSDARP00000088894_17_9338696_9338998	ENSDARP00000088894	0.614	101
ENSDARP00000025311_10_2835709_2836551	ENSDARP00000025311	0.561	287
ENSDARP00000093572_3_34556335_34557846	ENSDARP00000093572	0.834	536
ENSDARP00000043445_16_47861095_47864622	ENSDARP00000043445	0.79	1189
ENSDARP00000088878_14_16832998_16835958	ENSDARP00000088878	0.585	1037
ENSDARP00000090429_17_35624750_35624942	ENSDARP00000090429	0.938	64
ENSDARP00000096107_12_45309953_45310783	ENSDARP00000096107	0.883	291
ENSDARP00000025311_14_34051089_34051817	ENSDARP00000025311	0.519	262
ENSDARP00000005837_16_45910979_45911149	ENSDARP00000005837	0.947	57
ENSDARP00000095509_20_10866846_10867601	ENSDARP00000093445	0.87	254
ENSDARP00000094164_11_12408436_12409380	ENSDARP00000094882	0.757	329
ENSDARP00000065364_21_20461207_20462043	ENSDARP00000012302	0.615	218
ENSDARP00000071129_12_42002840_42003304	ENSDARP00000071124	0.698	149
ENSDARP00000095691_22_6078118_6080187	ENSDARP00000096818	0.725	604
ENSDARP00000072530_18_33275886_33276572	ENSDARP00000057184	0.685	219
ENSDARP00000088878_8_1796784_1799849	ENSDARP00000088878	0.607	1044
ENSDARP00000051773_8_54867259_54867750	ENSDARP00000076360	0.588	165
ENSDARP00000018900_5_13245973_13246719	ENSDARP00000018621	0.902	245
ENSDARP00000075887_3_51092032_51093243	ENSDARP00000063570	0.531	399
ENSDARP00000071102_4_7617358_7617909	ENSDARP00000071124	0.601	208
ENSDARP00000025311_23_15710424_15711032	ENSDARP00000025311	0.63	216
ENSDARP00000093155_1_23393075_23394832	ENSDARP00000058173	0.518	427
ENSDARP00000088878_1_25897010_25900023	ENSDARP00000088878	0.603	1029
ENSDARP00000067648_7_52014226_52014586	ENSDARP00000067648	0.725	120
ENSDARP00000071521_8_30468252_30468968	ENSDARP00000075472	0.523	239
ENSDARP00000062989_15_25257039_25257731	ENSDARP00000062989	0.866	231
ENSDARP00000088878_20_9122285_9124604	ENSDARP00000088878	0.565	796
ENSDARP00000055409_8_51868097_51868318	ENSDARP00000092270	0.865	74
ENSDARP00000088878_3_38172974_38176039	ENSDARP00000088878	0.599	1041
ENSDARP00000093572_3_34597821_34599611	ENSDARP00000093572	0.813	616
ENSDARP00000069189_Zv7_scaffold2559_105641_106792	ENSDARP00000095676	0.52	356
ENSDARP00000088878_6_47272866_47275861	ENSDARP00000088878	0.592	1037
ENSDARP00000047291_11_11310599_11312257	ENSDARP00000039358	0.976	553
ENSDARP00000093475_23_1007269_1008012	ENSDARP00000093475	0.596	307
ENSDARP00000003068_8_16312689_16313495	ENSDARP00000003068	0.51	349
ENSDARP00000075922_8_47331287_47332348	ENSDARP00000075922	0.623	395
ENSDARP00000088133_5_42193958_42195070	ENSDARP00000095676	0.548	332
ENSDARP00000074584_5_1034037_1034207	ENSDARP00000074584	0.603	58
ENSDARP00000012018_20_51920864_51921544	ENSDARP00000088665	0.552	230
ENSDARP00000091284_8_41366556_41367125	ENSDARP00000090125	0.692	185
ENSDARP00000088878_1_25725673_25728678	ENSDARP00000088878	0.597	1031
ENSDARP00000091664_6_21259797_21260105	ENSDARP00000043687	0.935	93
ENSDARP00000054044_Zv7_scaffold2631_335208_336359	ENSDARP00000039358	0.964	388
ENSDARP00000003068_8_16288570_16289307	ENSDARP00000003068	0.56	257
ENSDARP00000025311_19_43368119_43368898	ENSDARP00000025311	0.545	264
ENSDARP00000080047_7_47158602_47161691	ENSDARP00000085437	0.502	999
ENSDARP00000005494_18_8679583_8681526	ENSDARP00000091743	0.714	651
ENSDARP00000054222_18_15521841_15522683	ENSDARP00000054222	0.544	294
ENSDARP00000041614_7_13314165_13315736	ENSDARP00000064470	0.541	501
ENSDARP00000067771_17_13679091_13680368	ENSDARP00000067771	0.733	430
ENSDARP00000062989_8_21269243_21269935	ENSDARP00000062989	0.874	231
ENSDARP00000056172_2_39153927_39155420	ENSDARP00000056172	0.618	502
ENSDARP00000087757_19_44623958_44624977	ENSDARP00000054014	0.61	100
ENSDARP00000046752_2_14550895_14551764	ENSDARP00000031605	0.8	300
ENSDARP00000047291_13_11112336_11113994	ENSDARP00000039358	0.978	553
ENSDARP00000054222_18_15364119_15364964	ENSDARP00000054222	0.519	285
ENSDARP00000094164_11_27028926_27029924	ENSDARP00000094882	0.674	337
ENSDARP00000024008_5_30647318_30648733	ENSDARP00000096848	0.531	463
ENSDARP00000060231_11_17489451_17489774	ENSDARP00000033971	0.861	108
ENSDARP00000076478_2_30807218_30807931	ENSDARP00000076494	0.561	196
ENSDARP00000093015_5_64992875_64993930	ENSDARP00000095676	0.508	327
ENSDARP00000064521_Zv7_NA463_442_2274	ENSDARP00000097486	0.767	610
ENSDARP00000092049_10_5758532_5759425	ENSDARP00000065029	0.833	311
ENSDARP00000068739_24_19741532_19742383	ENSDARP00000068739	0.641	284
ENSDARP00000009371_9_3242317_3242622	ENSDARP00000069254	0.559	102
ENSDARP00000091284_Zv7_scaffold2529_202298_203155	ENSDARP00000081754	0.744	285
ENSDARP00000036766_Zv7_NA43_55534_57162	ENSDARP00000058424	0.716	423
ENSDARP00000088193_17_10150881_10151549	ENSDARP00000088052	0.58	224
ENSDARP00000089623_15_31836833_31837945	ENSDARP00000092277	0.854	371
ENSDARP00000034494_4_11620370_11620804	ENSDARP00000075377	0.562	80
ENSDARP00000068883_4_41850419_41851759	ENSDARP00000064926	0.873	434
ENSDARP00000062989_20_31699668_31700329	ENSDARP00000062989	0.84	231
ENSDARP00000003068_8_16267821_16268684	ENSDARP00000003068	0.536	349
ENSDARP00000087980_20_51945893_51946666	ENSDARP00000057966	0.905	252
ENSDARP00000002787_2_27277698_27279197	ENSDARP00000031999	0.624	420
ENSDARP00000071102_3_52673647_52674229	ENSDARP00000071124	0.646	209
ENSDARP00000054692_14_5034107_5034919	ENSDARP00000014061	0.658	266
ENSDARP00000068883_14_31829044_31830657	ENSDARP00000039358	0.526	540
ENSDARP00000090429_2_2027426_2027647	ENSDARP00000090429	0.776	67
ENSDARP00000053887_Zv7_NA938_8369_8833	ENSDARP00000053887	0.641	156
ENSDARP00000088878_Zv7_scaffold2536_261440_264270	ENSDARP00000088878	0.596	972
ENSDARP00000019893_21_2952546_2952836	ENSDARP00000048967	0.857	98
ENSDARP00000051585_5_16679271_16680179	ENSDARP00000088766	0.549	295
ENSDARP00000042310_10_38722825_38723706	ENSDARP00000074921	0.511	272
ENSDARP00000094996_13_30710006_30712669	ENSDARP00000094996	0.534	902
ENSDARP00000097348_22_1281208_1282506	ENSDARP00000069673	0.549	308
ENSDARP00000056225_1_52398723_52399550	ENSDARP00000088737	0.687	201
ENSDARP00000097192_12_22982642_22983759	ENSDARP00000095676	0.527	336
ENSDARP00000071102_12_41744681_41745125	ENSDARP00000071124	0.571	147
ENSDARP00000081406_23_34052480_34053088	ENSDARP00000001500	0.508	122
ENSDARP00000089623_18_4339037_4340029	ENSDARP00000092277	0.865	371
ENSDARP00000096597_18_29931971_29933369	ENSDARP00000096597	0.897	467
ENSDARP00000058423_9_14127493_14128656	ENSDARP00000058423	0.696	395
ENSDARP00000088878_18_28826675_28829677	ENSDARP00000088878	0.593	1037
ENSDARP00000094894_10_38479691_38480392	ENSDARP00000094903	0.97	234
ENSDARP00000073105_4_11470115_11470429	ENSDARP00000073105	0.518	110
ENSDARP00000050912_17_47209220_47210033	ENSDARP00000069680	0.79	291
ENSDARP00000059868_22_30244391_30245554	ENSDARP00000090045	0.53	387
ENSDARP00000084458_14_13028167_13029891	ENSDARP00000084458	0.599	579
ENSDARP00000067771_17_13680655_13681635	ENSDARP00000010344	0.735	321
ENSDARP00000094374_6_30004828_30005691	ENSDARP00000095318	0.507	272
ENSDARP00000088878_Zv7_scaffold2597_258190_261171	ENSDARP00000088878	0.585	1033
ENSDARP00000091370_14_150650_152995	ENSDARP00000097485	0.847	770
ENSDARP00000088838_10_10567731_10569887	ENSDARP00000088838	0.88	722
ENSDARP00000025311_10_35384294_35385043	ENSDARP00000025311	0.51	263
ENSDARP00000071234_11_40583665_40584801	ENSDARP00000090680	0.687	431
ENSDARP00000077926_16_17724026_17725348	ENSDARP00000086944	0.748	445
ENSDARP00000088133_4_38376724_38377929	ENSDARP00000095676	0.534	363
ENSDARP00000089623_20_19046689_19047699	ENSDARP00000092277	0.763	372
ENSDARP00000085737_18_29339797_29340384	ENSDARP00000093445	0.6	205
ENSDARP00000089034_15_30314477_30321283	ENSDARP00000093110	0.907	2183
ENSDARP00000025311_12_37202276_37203001	ENSDARP00000053468	0.604	235
ENSDARP00000064325_Zv7_scaffold2558_642073_643320	ENSDARP00000095676	0.51	363
ENSDARP00000095842_Zv7_scaffold2634_133357_133878	ENSDARP00000095853	0.83	147
ENSDARP00000082574_10_1450352_1451980	ENSDARP00000082574	0.538	561
ENSDARP00000091819_10_8365154_8365378	ENSDARP00000064213	0.754	57
ENSDARP00000003068_14_54835697_54836470	ENSDARP00000003068	0.547	289
ENSDARP00000088878_19_21422749_21425733	ENSDARP00000088878	0.584	1033
ENSDARP00000046768_22_9350091_9350303	ENSDARP00000066619	0.634	71
ENSDARP00000090800_1_53666768_53668693	ENSDARP00000088285	0.75	580
ENSDARP00000088838_25_20052940_20055014	ENSDARP00000088838	0.885	695
ENSDARP00000061273_8_34590649_34590892	ENSDARP00000061273	0.837	86
ENSDARP00000074773_1_7150786_7152378	ENSDARP00000022958	0.822	533
ENSDARP00000022165_22_882990_884624	ENSDARP00000097192	0.573	379
ENSDARP00000037278_3_58172948_58173778	ENSDARP00000069680	0.691	249
ENSDARP00000070394_14_32425666_32426719	ENSDARP00000053663	0.79	348
ENSDARP00000094882_24_9709126_9710424	ENSDARP00000066797	0.751	422
ENSDARP00000093572_3_34606336_34607434	ENSDARP00000093572	0.867	383
ENSDARP00000022859_17_16505168_16505872	ENSDARP00000024803	0.526	230
ENSDARP00000088838_13_6197791_6199947	ENSDARP00000088838	0.873	722
ENSDARP00000075922_15_43094027_43095047	ENSDARP00000075922	0.54	413
ENSDARP00000045990_1_12205123_12206397	ENSDARP00000045990	0.981	426
ENSDARP00000021049_15_4451953_4452570	ENSDARP00000087283	0.633	199
ENSDARP00000091858_5_3309360_3310913	ENSDARP00000091644	0.763	379
ENSDARP00000088894_14_37435616_37435912	ENSDARP00000088894	0.569	109
ENSDARP00000022694_11_11386550_11388001	ENSDARP00000022694	0.971	484
ENSDARP00000075877_4_36014703_36015701	ENSDARP00000095676	0.533	334
ENSDARP00000088896_22_4141044_4141742	ENSDARP00000096876	0.509	224
ENSDARP00000088400_Zv7_NA3383_4961_6055	ENSDARP00000028545	0.531	337
ENSDARP00000083497_22_20273327_20273650	ENSDARP00000083497	0.541	109
ENSDARP00000091841_5_62223421_62224413	ENSDARP00000097192	0.603	317
ENSDARP00000040033_19_13871850_13872143	ENSDARP00000058204	0.575	80
ENSDARP00000088878_14_14439765_14442803	ENSDARP00000088878	0.603	1029
ENSDARP00000093475_10_32360_32986	ENSDARP00000075922	0.558	231
ENSDARP00000063773_1_52222670_52223257	ENSDARP00000096950	0.656	195
ENSDARP00000092049_10_5816431_5817324	ENSDARP00000065029	0.839	311
ENSDARP00000056796_23_45183631_45184404	ENSDARP00000056796	0.55	242
ENSDARP00000088133_Zv7_scaffold2559_971326_972870	ENSDARP00000095676	0.537	438
ENSDARP00000088878_3_7441545_7444531	ENSDARP00000088878	0.586	1037
ENSDARP00000047247_12_2171667_2172515	ENSDARP00000094521	0.523	262
ENSDARP00000062080_24_39945989_39946729	ENSDARP00000062425	0.647	238
ENSDARP00000093572_16_6734177_6735702	ENSDARP00000093572	0.718	517
ENSDARP00000088872_2_39289887_39290399	ENSDARP00000088872	0.661	112
ENSDARP00000089034_Zv7_scaffold2494_52658_59683	ENSDARP00000039663	0.936	2310
ENSDARP00000037907_2_10469743_10472125	ENSDARP00000037907	0.562	809
ENSDARP00000041623_18_15166250_15166840	ENSDARP00000079886	0.583	163
ENSDARP00000076948_14_29410827_29412020	ENSDARP00000095676	0.521	361
ENSDARP00000034746_22_24802032_24802880	ENSDARP00000027574	0.684	285
ENSDARP00000056214_5_13367426_13368151	ENSDARP00000056214	0.523	243
ENSDARP00000088894_10_28371088_28371423	ENSDARP00000088894	0.607	117
ENSDARP00000088878_21_41814407_41817433	ENSDARP00000088878	0.604	1037
ENSDARP00000097405_22_375764_376555	ENSDARP00000069680	0.697	251
ENSDARP00000063266_14_31550526_31551518	ENSDARP00000095676	0.56	332
ENSDARP00000013620_11_37523118_37524152	ENSDARP00000071682	0.804	347
ENSDARP00000088678_5_2554622_2555782	ENSDARP00000075682	0.536	401
ENSDARP00000090429_3_420740_420901	ENSDARP00000090429	0.6	55
ENSDARP00000093572_25_26141222_26143055	ENSDARP00000093572	0.75	629
ENSDARP00000058972_6_48288690_48289754	ENSDARP00000058972	0.513	359
ENSDARP00000086470_22_7179214_7179393	ENSDARP00000093310	0.508	59
ENSDARP00000077926_1_52440131_52441033	ENSDARP00000088737	0.774	230
ENSDARP00000037907_Zv7_NA424_60547_63006	ENSDARP00000037907	0.646	830
ENSDARP00000071205_12_11878535_11880668	ENSDARP00000071209	0.531	716
ENSDARP00000036766_Zv7_NA43_33168_34718	ENSDARP00000058424	0.589	530
ENSDARP00000051292_22_8389355_8391121	ENSDARP00000051292	0.745	589
ENSDARP00000094857_16_17290664_17291518	ENSDARP00000094331	0.872	288
ENSDARP00000093698_23_37045346_37045750	ENSDARP00000093698	0.612	139
ENSDARP00000052951_9_12420061_12421491	ENSDARP00000039358	0.521	480
ENSDARP00000094996_5_43866696_43869383	ENSDARP00000094996	0.521	910
ENSDARP00000094860_2_44967043_44968047	ENSDARP00000058632	0.778	369
ENSDARP00000064654_17_7186840_7188051	ENSDARP00000093974	0.506	409
ENSDARP00000090798_1_53397453_53399339	ENSDARP00000090800	0.756	667
ENSDARP00000018861_4_6300282_6307447	ENSDARP00000085474	0.727	2368
ENSDARP00000075922_23_1004261_1005820	ENSDARP00000075922	0.648	549
ENSDARP00000096630_6_57013020_57015182	ENSDARP00000096158	0.896	603
ENSDARP00000090740_22_6237580_6239691	ENSDARP00000096818	0.656	703
ENSDARP00000078469_3_62690255_62690935	ENSDARP00000078471	0.57	223
ENSDARP00000029039_4_13210923_13211393	ENSDARP00000029039	0.565	154
ENSDARP00000058735_15_39524460_39525404	ENSDARP00000026900	0.705	315
ENSDARP00000088894_14_37428863_37429159	ENSDARP00000088894	0.569	109
ENSDARP00000069189_Zv7_scaffold2487_876645_877799	ENSDARP00000095676	0.569	332
ENSDARP00000056214_14_31356472_31357164	ENSDARP00000056214	0.548	241
ENSDARP00000071205_22_24622279_24624069	ENSDARP00000071209	0.561	601
ENSDARP00000054044_18_29188505_29189548	ENSDARP00000054044	0.534	348
ENSDARP00000041832_23_24252295_24253017	ENSDARP00000041832	0.698	255
ENSDARP00000068883_16_51711079_51712560	ENSDARP00000039358	0.978	496
ENSDARP00000091412_7_24270748_24272211	ENSDARP00000042165	0.521	491
ENSDARP00000094996_1_27955130_27956836	ENSDARP00000094996	0.644	578
ENSDARP00000067771_17_13671766_13673184	ENSDARP00000067771	0.731	494
ENSDARP00000094882_24_9724247_9725686	ENSDARP00000066797	0.749	426
ENSDARP00000055409_8_51861744_51861980	ENSDARP00000091011	0.861	79
ENSDARP00000025311_21_5336825_5337676	ENSDARP00000025311	0.554	327
ENSDARP00000096951_22_2540286_2541056	ENSDARP00000090806	0.588	267
ENSDARP00000072219_20_26865835_26867133	ENSDARP00000088463	0.621	454
ENSDARP00000037871_15_22504205_22505261	ENSDARP00000037871	0.707	352
ENSDARP00000094860_3_1583793_1584878	ENSDARP00000094330	0.684	370
ENSDARP00000089289_7_53546198_53546521	ENSDARP00000089289	0.726	95
ENSDARP00000047527_10_12945116_12945874	ENSDARP00000037326	0.642	243
ENSDARP00000012367_12_30488977_30489540	ENSDARP00000013553	0.648	182
ENSDARP00000013775_12_42011979_42012830	ENSDARP00000039153	0.72	321
ENSDARP00000048805_16_26291565_26292607	ENSDARP00000054197	0.542	253
ENSDARP00000056404_Zv7_NA993_38851_39257	ENSDARP00000056404	0.743	148
ENSDARP00000088878_Zv7_scaffold2565_92140_95179	ENSDARP00000088878	0.605	1030
ENSDARP00000093493_22_23284543_23285112	ENSDARP00000093493	0.516	215
ENSDARP00000091701_1_42813274_42814677	ENSDARP00000013158	0.752	443
ENSDARP00000016842_13_27736717_27737184	ENSDARP00000016842	0.624	157
ENSDARP00000019267_13_40121844_40122755	ENSDARP00000032052	0.77	269
ENSDARP00000063266_5_42242890_42244476	ENSDARP00000095676	0.522	456
ENSDARP00000090752_14_29950111_29951031	ENSDARP00000095676	0.532	308
ENSDARP00000066845_15_40740146_40741219	ENSDARP00000095676	0.554	336
ENSDARP00000090429_23_17585441_17585662	ENSDARP00000090429	0.761	67
ENSDARP00000096183_11_6285870_6286391	ENSDARP00000003068	0.53	200
ENSDARP00000025311_23_29012308_29013030	ENSDARP00000053468	0.56	234
ENSDARP00000088878_9_10351999_10355028	ENSDARP00000088878	0.605	1032
ENSDARP00000094857_16_17674043_17674897	ENSDARP00000094331	0.896	288
ENSDARP00000094860_Zv7_NA1021_41760_42713	ENSDARP00000095758	0.617	290
ENSDARP00000089495_Zv7_NA1698_89409_90017	ENSDARP00000091694	0.598	204
ENSDARP00000025311_11_22187471_22188229	ENSDARP00000025311	0.508	266
ENSDARP00000075922_23_42277432_42278334	ENSDARP00000075922	0.644	337
ENSDARP00000090147_18_24995627_24996217	ENSDARP00000096617	0.537	201
ENSDARP00000096616_17_47222857_47223597	ENSDARP00000069680	0.696	247
ENSDARP00000025311_4_2840611_2841588	ENSDARP00000025311	0.528	341
ENSDARP00000081750_3_10070158_10070892	ENSDARP00000091515	0.769	247
ENSDARP00000090429_1_3678423_3678644	ENSDARP00000090429	0.776	67
ENSDARP00000019426_13_15045549_15046985	ENSDARP00000089756	0.508	492
ENSDARP00000015652_Zv7_NA114_65645_67345	ENSDARP00000087955	0.51	459
ENSDARP00000078960_19_44334210_44335433	ENSDARP00000078960	0.577	418
ENSDARP00000085737_19_5578046_5578936	ENSDARP00000097115	0.74	285
ENSDARP00000033391_21_39073471_39073800	ENSDARP00000078748	0.591	110
ENSDARP00000093572_3_34558516_34560272	ENSDARP00000093572	0.801	643
ENSDARP00000095676_14_32383950_32384837	ENSDARP00000095676	0.528	301
ENSDARP00000069258_13_41143989_41144492	ENSDARP00000069262	0.913	126
ENSDARP00000063570_8_12627486_12628644	ENSDARP00000095676	0.548	336
ENSDARP00000086776_Zv7_NA1092_72858_74003	ENSDARP00000086776	0.592	417
ENSDARP00000088193_6_42474894_42475663	ENSDARP00000088052	0.67	261
ENSDARP00000011222_12_28160236_28161069	ENSDARP00000011222	0.571	280
ENSDARP00000050931_15_20050104_20050715	ENSDARP00000050931	0.609	207
ENSDARP00000088876_9_46469757_46471297	ENSDARP00000088876	0.744	503
ENSDARP00000088878_12_43588520_43591585	ENSDARP00000088878	0.606	1044
ENSDARP00000058424_Zv7_NA1669_5569_6942	ENSDARP00000058424	0.929	465
ENSDARP00000061881_6_46994926_46995123	ENSDARP00000064870	0.635	63
ENSDARP00000089623_25_16483275_16484267	ENSDARP00000092277	0.863	371
ENSDARP00000066797_11_12132252_12133322	ENSDARP00000094868	0.762	252
ENSDARP00000091858_20_43883304_43884278	ENSDARP00000090449	0.821	392
ENSDARP00000090239_20_55516088_55517596	ENSDARP00000010385	0.658	479
ENSDARP00000095233_20_36188725_36189135	ENSDARP00000012565	0.93	114
ENSDARP00000014958_3_50298553_50299107	ENSDARP00000041387	0.554	202
ENSDARP00000057653_20_23399596_23400081	ENSDARP00000057653	0.735	162
ENSDARP00000089623_18_4305897_4307144	ENSDARP00000091955	0.711	418
ENSDARP00000074045_21_12075820_12077337	ENSDARP00000007023	0.51	508
ENSDARP00000031605_Zv7_scaffold2561_812721_813961	ENSDARP00000031605	0.966	414
ENSDARP00000093572_3_34595697_34597587	ENSDARP00000093572	0.84	643
ENSDARP00000054339_10_19968389_19968964	ENSDARP00000054339	0.83	194
ENSDARP00000089034_10_19502238_19510295	ENSDARP00000028238	0.951	2346
ENSDARP00000057526_13_8554015_8554992	ENSDARP00000068611	0.517	329
ENSDARP00000094625_16_42141180_42142697	ENSDARP00000094625	0.546	513
ENSDARP00000088878_5_34616010_34619036	ENSDARP00000088878	0.597	1037
ENSDARP00000056163_Zv7_NA1980_15622_16477	ENSDARP00000091759	0.823	283
ENSDARP00000036766_Zv7_NA43_60867_62477	ENSDARP00000058424	0.651	475
ENSDARP00000075888_17_7023410_7025497	ENSDARP00000096059	0.514	712
ENSDARP00000062989_Zv7_NA1069_19275_20029	ENSDARP00000062989	0.768	254
ENSDARP00000056796_23_45183006_45183647	ENSDARP00000056796	0.547	214
ENSDARP00000075887_5_32280439_32281890	ENSDARP00000095676	0.517	445
ENSDARP00000071102_3_55652848_55653427	ENSDARP00000071102	0.649	231
ENSDARP00000088876_21_16607343_16608892	ENSDARP00000088876	0.57	542
ENSDARP00000069513_8_25113792_25114232	ENSDARP00000069513	0.932	147
ENSDARP00000088133_7_63578108_63579547	ENSDARP00000095676	0.521	413
ENSDARP00000094860_3_495086_496138	ENSDARP00000058181	0.788	363
ENSDARP00000048805_1_11690469_11691506	ENSDARP00000054197	0.516	254
ENSDARP00000071205_Zv7_scaffold2498_554710_556491	ENSDARP00000071209	0.553	599
ENSDARP00000071706_16_51702851_51704011	ENSDARP00000095676	0.557	336
ENSDARP00000095676_19_4595921_4597399	ENSDARP00000095676	0.816	494
ENSDARP00000068490_12_35738501_35739739	ENSDARP00000090397	0.99	413
ENSDARP00000022165_14_33038060_33039070	ENSDARP00000095676	0.539	336
ENSDARP00000071706_8_13140142_13141308	ENSDARP00000095676	0.519	360
ENSDARP00000010344_17_13683204_13684457	ENSDARP00000067771	0.681	448
ENSDARP00000075922_Zv7_scaffold2542_92323_93885	ENSDARP00000075922	0.527	507
ENSDARP00000095676_19_4588682_4590043	ENSDARP00000095676	0.854	465
ENSDARP00000031245_11_29020630_29023110	ENSDARP00000044644	0.513	828
ENSDARP00000094213_19_29391570_29391899	ENSDARP00000011396	0.63	73
ENSDARP00000054348_25_28851714_28852604	ENSDARP00000067422	0.508	313
ENSDARP00000008855_11_37564824_37565612	ENSDARP00000008855	0.944	251
ENSDARP00000064325_22_1214690_1215778	ENSDARP00000097192	0.591	367
ENSDARP00000090262_22_27579112_27579504	ENSDARP00000091025	0.87	131
ENSDARP00000064325_14_34748466_34749713	ENSDARP00000095676	0.512	363
ENSDARP00000088878_22_27677738_27680803	ENSDARP00000088878	0.6	1047
ENSDARP00000075922_23_42276133_42277393	ENSDARP00000075922	0.624	474
ENSDARP00000071156_17_40401906_40402388	ENSDARP00000053663	0.612	170
ENSDARP00000071706_12_1380081_1381310	ENSDARP00000095676	0.548	361
ENSDARP00000063768_8_54205211_54207187	ENSDARP00000095702	0.623	531
ENSDARP00000097192_4_37451839_37453035	ENSDARP00000095676	0.525	362
ENSDARP00000025141_18_4499734_4500654	ENSDARP00000025141	0.578	325
ENSDARP00000088878_15_32934280_32937309	ENSDARP00000088878	0.603	1029
ENSDARP00000058204_19_13934059_13934309	ENSDARP00000058204	0.517	87
ENSDARP00000063317_15_2922366_2923364	ENSDARP00000095676	0.512	328
ENSDARP00000088838_17_9357338_9359494	ENSDARP00000088838	0.878	722
ENSDARP00000071445_22_37884021_37884401	ENSDARP00000071445	0.847	137
ENSDARP00000097192_17_45985620_45986762	ENSDARP00000063570	0.612	376
ENSDARP00000092189_Zv7_scaffold2632_311604_313302	ENSDARP00000096624	0.96	548
ENSDARP00000071205_3_55037079_55039769	ENSDARP00000071209	0.501	902
ENSDARP00000053240_22_12015198_12015379	ENSDARP00000053240	0.674	86
ENSDARP00000090429_10_5147789_5147979	ENSDARP00000090429	0.938	64
ENSDARP00000007229_10_1706676_1707914	ENSDARP00000071713	0.534	324
ENSDARP00000075728_8_27126916_27127353	ENSDARP00000095853	0.823	147
ENSDARP00000075887_15_2663661_2664755	ENSDARP00000095676	0.544	309
ENSDARP00000071136_21_37684344_37685212	ENSDARP00000071596	0.677	254
ENSDARP00000039143_3_32714634_32715032	ENSDARP00000039143	0.82	133
ENSDARP00000089641_2_36929288_36930067	ENSDARP00000089641	0.51	263
ENSDARP00000025538_9_18321_18833	ENSDARP00000025538	0.522	178
ENSDARP00000072378_8_26951561_26952452	ENSDARP00000027574	0.707	294
ENSDARP00000088133_14_31755788_31757179	ENSDARP00000095676	0.535	437
ENSDARP00000088878_15_28276605_28279632	ENSDARP00000088878	0.604	1040
ENSDARP00000071102_14_33205934_33206513	ENSDARP00000071102	0.641	231
ENSDARP00000071205_16_31083283_31085628	ENSDARP00000071209	0.692	790
ENSDARP00000089383_1_32117743_32118336	ENSDARP00000093445	0.627	236
ENSDARP00000089170_16_48687718_48688029	ENSDARP00000089170	0.548	104
ENSDARP00000002797_15_3783049_3783699	ENSDARP00000025766	0.561	205
ENSDARP00000094860_3_53689903_53690931	ENSDARP00000057838	0.741	343
ENSDARP00000088133_5_62206158_62207432	ENSDARP00000097192	0.511	425
ENSDARP00000090429_9_19606969_19607190	ENSDARP00000090429	0.776	67
ENSDARP00000090499_20_44729674_44730654	ENSDARP00000091858	0.61	449
ENSDARP00000090429_9_30073881_30074099	ENSDARP00000090429	0.683	63
ENSDARP00000088878_8_50724613_50727741	ENSDARP00000088878	0.586	1055
ENSDARP00000025311_23_15654507_15655115	ENSDARP00000025311	0.63	216
ENSDARP00000088878_14_13544657_13547677	ENSDARP00000088878	0.599	1037
ENSDARP00000069189_22_37921655_37922806	ENSDARP00000095676	0.548	332
ENSDARP00000077765_4_16979815_16982052	ENSDARP00000068442	0.579	746
ENSDARP00000031605_21_16169436_16170592	ENSDARP00000031605	0.92	399
ENSDARP00000037907_2_10448082_10450292	ENSDARP00000037907	0.672	746
ENSDARP00000068490_7_15804641_15805879	ENSDARP00000068490	0.995	413
ENSDARP00000094996_7_1004755_1007418	ENSDARP00000094996	0.535	902
ENSDARP00000088696_1_38929217_38930509	ENSDARP00000088696	0.564	440
ENSDARP00000088133_4_32277186_32278406	ENSDARP00000095676	0.523	365
ENSDARP00000058424_10_17675494_17677065	ENSDARP00000058424	0.754	540
ENSDARP00000097352_15_40678660_40679724	ENSDARP00000095676	0.547	353
ENSDARP00000049925_22_25200968_25201969	ENSDARP00000027574	0.667	291
ENSDARP00000088856_7_11122708_11123541	ENSDARP00000000130	0.732	272
ENSDARP00000066844_Zv7_scaffold2629_136371_137612	ENSDARP00000095676	0.522	423
ENSDARP00000068078_25_19105218_19106360	ENSDARP00000040274	0.679	358
ENSDARP00000094860_22_7442131_7443309	ENSDARP00000058181	0.562	384
ENSDARP00000071156_8_2151366_2151756	ENSDARP00000053663	0.637	135
ENSDARP00000060362_2_12187751_12188582	ENSDARP00000060362	0.851	281
ENSDARP00000066500_5_56500097_56500684	ENSDARP00000066498	0.753	190
ENSDARP00000090125_4_21971035_21971712	ENSDARP00000081754	0.788	217
ENSDARP00000094252_3_77832_78314	ENSDARP00000046693	0.518	141
ENSDARP00000085114_14_10487698_10488303	ENSDARP00000066197	0.693	202
ENSDARP00000064914_21_10632693_10634833	ENSDARP00000091890	0.647	838
ENSDARP00000094857_16_17733984_17734838	ENSDARP00000094331	0.878	288
ENSDARP00000088838_15_10391768_10393924	ENSDARP00000088838	0.878	722
ENSDARP00000051808_7_5728411_5728875	ENSDARP00000063257	0.787	155
ENSDARP00000071129_9_40926107_40926631	ENSDARP00000071124	0.719	178
ENSDARP00000088878_16_51530277_51533251	ENSDARP00000088878	0.601	1011
ENSDARP00000013635_4_38715715_38717330	ENSDARP00000039358	0.518	542
ENSDARP00000056174_25_17307045_17313692	ENSDARP00000071758	0.965	2060
ENSDARP00000073752_19_25918644_25919477	ENSDARP00000073752	0.586	292
ENSDARP00000075887_15_2795953_2797272	ENSDARP00000095676	0.531	416
ENSDARP00000063759_23_2574977_2576008	ENSDARP00000014870	0.585	337
ENSDARP00000072488_15_21450738_21451352	ENSDARP00000037263	0.558	206
ENSDARP00000074605_14_16325663_16326562	ENSDARP00000074605	0.555	308
ENSDARP00000086834_Zv7_NA1187_2353_3600	ENSDARP00000086834	0.514	416
ENSDARP00000050912_17_47205506_47206321	ENSDARP00000069680	0.808	291
ENSDARP00000075922_17_46535095_46536009	ENSDARP00000075922	0.553	342
ENSDARP00000095799_7_67017185_67018108	ENSDARP00000072410	0.912	308
ENSDARP00000024344_10_24799644_24800615	ENSDARP00000024344	0.603	312
ENSDARP00000091329_16_17736493_17737851	ENSDARP00000086944	0.748	453
ENSDARP00000025311_10_26151298_26152098	ENSDARP00000025311	0.521	284
ENSDARP00000087436_8_52278927_52279115	ENSDARP00000045176	0.635	63
ENSDARP00000095777_16_17862892_17863599	ENSDARP00000094359	0.742	229
ENSDARP00000076438_Zv7_NA170_12702_13504	ENSDARP00000076438	0.586	268
ENSDARP00000056163_4_10487253_10488119	ENSDARP00000091759	0.799	284
ENSDARP00000012018_20_16897135_16897838	ENSDARP00000088665	0.8	245
ENSDARP00000022165_Zv7_scaffold2559_839461_840816	ENSDARP00000095676	0.539	438
ENSDARP00000066846_12_41351227_41352546	ENSDARP00000095676	0.533	396
ENSDARP00000088878_5_20561753_20564779	ENSDARP00000088878	0.604	1037
ENSDARP00000094625_5_26192385_26193899	ENSDARP00000094625	0.563	510
ENSDARP00000056796_4_34917733_34918540	ENSDARP00000056796	0.69	255
ENSDARP00000096863_24_36453133_36453684	ENSDARP00000096863	0.582	184
ENSDARP00000097192_17_47214232_47215164	ENSDARP00000069680	0.767	318
ENSDARP00000088838_9_19282571_19284727	ENSDARP00000088838	0.882	722
ENSDARP00000089351_Zv7_NA240_150102_150362	ENSDARP00000093698	0.791	86
ENSDARP00000091881_1_44391966_44393138	ENSDARP00000091881	0.715	397
ENSDARP00000094882_24_9732570_9734009	ENSDARP00000066797	0.741	428
ENSDARP00000088878_22_37687774_37690903	ENSDARP00000088878	0.588	1055
ENSDARP00000060900_20_40612080_40613000	ENSDARP00000091455	0.573	368
ENSDARP00000064917_2_7002678_7003517	ENSDARP00000062425	0.533	276
ENSDARP00000033391_21_39078516_39078830	ENSDARP00000046632	0.538	104
ENSDARP00000062989_21_28383623_28384307	ENSDARP00000062989	0.879	231
ENSDARP00000062989_13_23298205_23298897	ENSDARP00000062989	0.874	231
ENSDARP00000088133_15_2690954_2692579	ENSDARP00000095676	0.535	449
ENSDARP00000047088_20_36975436_36976344	ENSDARP00000047088	0.6	320
ENSDARP00000021131_Zv7_scaffold2486_21491_22498	ENSDARP00000021131	0.74	339
ENSDARP00000088393_Zv7_NA424_43043_44322	ENSDARP00000058430	0.793	411
ENSDARP00000093493_5_49284135_49284671	ENSDARP00000093493	0.505	182
ENSDARP00000089623_25_16459272_16460264	ENSDARP00000092277	0.865	371
ENSDARP00000088876_3_57190105_57191527	ENSDARP00000088876	0.684	493
ENSDARP00000052951_2_45030496_45032065	ENSDARP00000039358	0.512	527
ENSDARP00000064338_14_55212108_55212503	ENSDARP00000064338	0.541	133
ENSDARP00000006201_25_10917674_10918276	ENSDARP00000022600	0.562	201
ENSDARP00000050113_6_28810740_28811723	ENSDARP00000064852	0.768	332
ENSDARP00000074773_1_7146109_7147698	ENSDARP00000022958	0.832	531
ENSDARP00000075922_20_931503_932569	ENSDARP00000075922	0.548	440
ENSDARP00000090499_20_51544984_51546222	ENSDARP00000091858	0.597	506
ENSDARP00000088878_12_14496342_14499371	ENSDARP00000088878	0.605	1032
ENSDARP00000071209_22_31914553_31917225	ENSDARP00000071209	0.726	899
ENSDARP00000071445_8_12866184_12866486	ENSDARP00000071445	0.838	111
ENSDARP00000056174_4_31562535_31569182	ENSDARP00000066887	0.965	2060
ENSDARP00000090812_5_1618688_1618870	ENSDARP00000051663	0.509	53
ENSDARP00000071102_4_35594970_35595518	ENSDARP00000071124	0.604	207
ENSDARP00000047291_10_10180951_10182609	ENSDARP00000064926	0.917	434
ENSDARP00000064325_15_2707182_2708294	ENSDARP00000095676	0.551	363
ENSDARP00000081980_19_2613766_2614620	ENSDARP00000081964	0.535	299
ENSDARP00000037907_5_37283945_37286440	ENSDARP00000037907	0.651	842
ENSDARP00000036899_13_48402585_48402996	ENSDARP00000036899	0.921	139
ENSDARP00000064325_Zv7_scaffold2559_991160_992407	ENSDARP00000095676	0.515	359
ENSDARP00000061109_22_22794136_22795380	ENSDARP00000094249	0.807	414
ENSDARP00000034164_2_159181_159816	ENSDARP00000091841	0.548	166
ENSDARP00000075877_15_37150470_37151414	ENSDARP00000097411	0.507	302
ENSDARP00000075887_15_2674238_2675731	ENSDARP00000095676	0.525	457
ENSDARP00000090429_8_49822956_49823177	ENSDARP00000090429	0.776	67
ENSDARP00000088838_6_47741410_47743426	ENSDARP00000088838	0.517	690
ENSDARP00000025311_10_35922461_35923273	ENSDARP00000053468	0.523	262
ENSDARP00000088193_8_39822360_39822993	ENSDARP00000096376	0.753	219
ENSDARP00000069189_Zv7_scaffold2558_331990_333117	ENSDARP00000095676	0.535	340
ENSDARP00000075887_Zv7_scaffold2557_19300_20757	ENSDARP00000095676	0.521	445
ENSDARP00000088878_25_19962874_19965934	ENSDARP00000088878	0.602	1047
ENSDARP00000056796_23_45184470_45185078	ENSDARP00000056796	0.69	203
ENSDARP00000088894_21_36685359_36685655	ENSDARP00000088894	0.64	100
ENSDARP00000088133_14_32224294_32225751	ENSDARP00000095676	0.52	446
ENSDARP00000025311_Zv7_scaffold2593_413398_414132	ENSDARP00000025311	0.515	270
ENSDARP00000087890_10_6469750_6470103	ENSDARP00000093364	0.669	118
ENSDARP00000053329_19_8151236_8151505	ENSDARP00000053793	0.602	88
ENSDARP00000088878_3_9882663_9885516	ENSDARP00000088878	0.561	979
ENSDARP00000071706_24_37549262_37550422	ENSDARP00000095676	0.557	336
ENSDARP00000054044_10_3292068_3293123	ENSDARP00000054044	0.867	354
ENSDARP00000088878_14_9089051_9092074	ENSDARP00000088878	0.591	1033
ENSDARP00000065969_11_21618433_21619467	ENSDARP00000074312	0.637	322
ENSDARP00000023216_13_32059524_32061020	ENSDARP00000028545	0.529	420
ENSDARP00000088878_13_40237466_40240495	ENSDARP00000088878	0.589	1033
ENSDARP00000023594_19_24018001_24019104	ENSDARP00000023594	0.521	374
ENSDARP00000056199_6_47233525_47234195	ENSDARP00000032581	0.798	223
ENSDARP00000051292_25_2288198_2289964	ENSDARP00000051292	0.764	589
ENSDARP00000096863_Zv7_scaffold2537_59542_60093	ENSDARP00000096863	0.582	184
ENSDARP00000088133_4_33448859_33450046	ENSDARP00000095676	0.526	401
ENSDARP00000016312_25_32437501_32437890	ENSDARP00000049747	0.566	83
ENSDARP00000066846_Zv7_scaffold2632_54405_55856	ENSDARP00000095676	0.546	454
ENSDARP00000051808_5_19810834_19811301	ENSDARP00000063257	0.776	156
ENSDARP00000069189_4_36831263_36832411	ENSDARP00000095676	0.545	332
ENSDARP00000091689_10_29543819_29544065	ENSDARP00000049583	0.902	82
ENSDARP00000034312_2_31370497_31371501	ENSDARP00000095897	0.519	345
ENSDARP00000091412_25_5052448_5053749	ENSDARP00000068150	0.511	401
ENSDARP00000053807_1_34313681_34314388	ENSDARP00000090131	0.714	220
ENSDARP00000088878_15_14215362_14218260	ENSDARP00000088878	0.569	1029
ENSDARP00000090117_Zv7_NA289_50220_50435	ENSDARP00000090117	0.649	74
ENSDARP00000086834_23_36717184_36718467	ENSDARP00000086834	0.768	431
ENSDARP00000089099_Zv7_scaffold2548_96031_96591	ENSDARP00000089099	0.521	190
ENSDARP00000025311_14_47042012_47042776	ENSDARP00000025311	0.571	261
ENSDARP00000054044_19_32676604_32677462	ENSDARP00000054044	0.742	291
ENSDARP00000071102_21_42263438_42263986	ENSDARP00000071124	0.604	207
ENSDARP00000060895_15_29292531_29293034	ENSDARP00000091455	0.6	175
ENSDARP00000003682_12_25164441_25164917	ENSDARP00000085209	0.508	132
ENSDARP00000093572_3_34592890_34594299	ENSDARP00000093572	0.827	503
ENSDARP00000075922_23_42268997_42269986	ENSDARP00000075922	0.606	360
ENSDARP00000088133_22_6759865_6761283	ENSDARP00000075877	0.552	413
ENSDARP00000025311_11_29490849_29491646	ENSDARP00000053468	0.568	266
ENSDARP00000088650_17_635022_635189	ENSDARP00000095890	0.661	56
ENSDARP00000071448_15_29573873_29574763	ENSDARP00000071448	0.601	298
ENSDARP00000071189_15_45825504_45826229	ENSDARP00000058878	0.778	230
ENSDARP00000056796_4_34967388_34968134	ENSDARP00000056796	0.715	249
ENSDARP00000016803_10_3100568_3101044	ENSDARP00000078225	0.565	154
ENSDARP00000095946_17_11563008_11564396	ENSDARP00000089796	0.593	467
ENSDARP00000025311_14_46838852_46839349	ENSDARP00000053468	0.521	169
ENSDARP00000082081_18_32955_34538	ENSDARP00000022958	0.555	521
ENSDARP00000036202_5_59903466_59903900	ENSDARP00000036202	0.731	145
ENSDARP00000090429_13_18422228_18422420	ENSDARP00000090429	0.938	64
ENSDARP00000088878_2_48846373_48849139	ENSDARP00000088878	0.625	928
ENSDARP00000093106_17_19737623_19738330	ENSDARP00000081754	0.736	242
