# Supplementary material for: The rapid generation of chimerical genes expanding protein diversity in zebrafish
Source: BMC Genomics. 2010 Nov 24;11:657. doi: 10.1186/1471-2164-11-657 (PMC3091775; doi:10.1186/1471-2164-11-657)
Supplement: Additional file 2 — The 437 retrocopies with at least one EST supported. [file 1471-2164-11-657-S2.XLS]

## Sheet: Sheet1
Retrocopy	EST
ENSDARP00000036766_4_33374614_33376572	2090
ENSDARP00000037871_15_22504205_22505261	799
ENSDARP00000036766_Zv7_NA1669_1142_2932	519
ENSDARP00000071205_12_11878535_11880668	383
ENSDARP00000036766_Zv7_NA43_60867_62477	375
ENSDARP00000058424_Zv7_NA1669_5569_6942	265
ENSDARP00000043700_7_39259921_39260508	246
ENSDARP00000090239_20_55516088_55517596	242
ENSDARP00000094882_24_9709126_9710424	203
ENSDARP00000036766_Zv7_NA43_33168_34718	179
ENSDARP00000036766_Zv7_NA43_55534_57162	168
ENSDARP00000094882_24_9724247_9725686	119
ENSDARP00000094882_24_9732570_9734009	99
ENSDARP00000094882_24_9751141_9752448	87
ENSDARP00000088878_8_50724613_50727741	86
ENSDARP00000058423_9_14127493_14128656	83
ENSDARP00000047291_11_11310599_11312257	77
ENSDARP00000094882_24_9698393_9699865	71
ENSDARP00000069620_14_50403927_50404127	65
ENSDARP00000088878_22_27677738_27680803	60
ENSDARP00000046768_22_9350091_9350303	59
ENSDARP00000094164_11_27028926_27029924	54
ENSDARP00000018861_4_6300282_6307447	54
ENSDARP00000059483_15_3816795_3817442	51
ENSDARP00000066797_11_27033653_27034828	50
ENSDARP00000081980_19_2613766_2614620	46
ENSDARP00000054339_10_19968389_19968964	43
ENSDARP00000012018_20_51920864_51921544	41
ENSDARP00000087436_17_19530732_19530893	39
ENSDARP00000075877_4_36014703_36015701	39
ENSDARP00000045990_1_12205123_12206397	39
ENSDARP00000076290_24_15037917_15038378	38
ENSDARP00000088878_14_9089051_9092074	37
ENSDARP00000019426_13_15045549_15046985	32
ENSDARP00000029039_4_13210923_13211393	30
ENSDARP00000089784_4_12518755_12519435	28
ENSDARP00000071205_3_55037079_55039769	28
ENSDARP00000089034_20_29127560_29135566	27
ENSDARP00000085737_18_29339797_29340384	26
ENSDARP00000066500_5_56500097_56500684	26
ENSDARP00000088133_3_54875651_54876763	24
ENSDARP00000089034_10_19502238_19510295	22
ENSDARP00000022165_14_33038060_33039070	22
ENSDARP00000090125_4_21971035_21971712	21
ENSDARP00000069189_4_36831263_36832411	21
ENSDARP00000063266_5_42242890_42244476	21
ENSDARP00000097192_14_31993562_31994680	19
ENSDARP00000090429_9_30073881_30074099	19
ENSDARP00000066797_11_12132252_12133322	19
ENSDARP00000054044_18_29188505_29189548	19
ENSDARP00000043842_18_15704910_15705755	19
ENSDARP00000088133_5_42193958_42195070	18
ENSDARP00000097391_14_8931913_8932494	17
ENSDARP00000047527_10_12945116_12945874	17
ENSDARP00000045769_2_53181348_53182277	17
ENSDARP00000088878_Zv7_scaffold2565_92140_95179	16
ENSDARP00000072488_15_21450738_21451352	16
ENSDARP00000094164_11_12408436_12409380	15
ENSDARP00000081750_3_10070158_10070892	15
ENSDARP00000011222_12_28160236_28161069	15
ENSDARP00000006201_25_10917674_10918276	15
ENSDARP00000076948_14_29410827_29412020	14
ENSDARP00000071136_21_37684344_37685212	14
ENSDARP00000071102_14_29843733_29844166	14
ENSDARP00000062080_24_39945989_39946729	14
ENSDARP00000051808_7_5728411_5728875	14
ENSDARP00000051808_5_19810834_19811301	14
ENSDARP00000051292_25_2288198_2289964	14
ENSDARP00000064498_3_55982545_55983114	13
ENSDARP00000017991_20_50181007_50186814	13
ENSDARP00000095676_14_32383950_32384837	12
ENSDARP00000090429_13_18422228_18422420	12
ENSDARP00000089623_25_16483275_16484267	12
ENSDARP00000088133_14_32224294_32225751	12
ENSDARP00000074045_21_12075820_12077337	12
ENSDARP00000070394_14_32425666_32426719	12
ENSDARP00000069189_Zv7_scaffold2487_876645_877799	12
ENSDARP00000065364_21_20461207_20462043	12
ENSDARP00000064654_17_7186840_7188051	12
ENSDARP00000096712_3_58194023_58194847	11
ENSDARP00000088838_6_47741410_47743426	11
ENSDARP00000087980_20_51945893_51946666	11
ENSDARP00000072219_20_26865835_26867133	11
ENSDARP00000071706_22_1622181_1623005	11
ENSDARP00000071102_21_40183508_40184087	11
ENSDARP00000066845_14_28617794_28619278	11
ENSDARP00000097348_22_1281208_1282506	10
ENSDARP00000097192_4_37451839_37453035	10
ENSDARP00000095233_20_36188725_36189135	10
ENSDARP00000090752_14_29950111_29951031	10
ENSDARP00000089170_16_48687718_48688029	10
ENSDARP00000088878_Zv7_scaffold2536_261440_264270	10
ENSDARP00000088878_5_20561753_20564779	10
ENSDARP00000088133_8_12843943_12845133	10
ENSDARP00000081406_23_34052480_34053088	10
ENSDARP00000071521_8_30468252_30468968	10
ENSDARP00000071445_8_12866184_12866486	10
ENSDARP00000071102_3_55652848_55653427	10
ENSDARP00000069344_8_12861733_12862467	10
ENSDARP00000067771_13_8064092_8065163	10
ENSDARP00000057968_20_51974821_51975582	10
ENSDARP00000052951_9_12420061_12421491	10
ENSDARP00000037278_3_58172948_58173778	10
ENSDARP00000025311_23_15710424_15711032	10
ENSDARP00000088133_14_29968975_29970123	9
ENSDARP00000074678_4_14640380_14641510	9
ENSDARP00000074584_5_1034037_1034207	9
ENSDARP00000063570_8_12627486_12628644	9
ENSDARP00000058424_10_17675494_17677065	9
ENSDARP00000056174_4_31562535_31569182	9
ENSDARP00000050912_17_47209220_47210033	9
ENSDARP00000036202_5_59903466_59903900	9
ENSDARP00000025311_23_15654507_15655115	9
ENSDARP00000025311_10_35922461_35923273	9
ENSDARP00000018900_5_13245973_13246719	9
ENSDARP00000007229_10_1706676_1707914	9
ENSDARP00000097209_4_33423807_33424934	8
ENSDARP00000094705_25_16250769_16252028	8
ENSDARP00000090812_5_1618688_1618870	8
ENSDARP00000089623_25_16507512_16508504	8
ENSDARP00000089623_25_16459272_16460264	8
ENSDARP00000088878_18_28826675_28829677	8
ENSDARP00000088876_21_16607343_16608892	8
ENSDARP00000088133_Zv7_scaffold2559_971326_972870	8
ENSDARP00000087436_8_52278927_52279115	8
ENSDARP00000077765_4_16979815_16982052	8
ENSDARP00000071706_8_13180230_13181423	8
ENSDARP00000064325_Zv7_scaffold2559_991160_992407	8
ENSDARP00000064325_15_2707182_2708294	8
ENSDARP00000058972_6_48288690_48289754	8
ENSDARP00000046752_2_14550895_14551764	8
ENSDARP00000031605_Zv7_scaffold2561_812721_813961	8
ENSDARP00000016842_13_27736717_27737184	8
ENSDARP00000016803_10_3100568_3101044	8
ENSDARP00000094894_10_38479691_38480392	7
ENSDARP00000091819_10_8365154_8365378	7
ENSDARP00000088678_5_2554622_2555782	7
ENSDARP00000088133_4_33448859_33450046	7
ENSDARP00000078960_19_44334210_44335433	7
ENSDARP00000075922_8_47331287_47332348	7
ENSDARP00000075877_15_2698903_2699967	7
ENSDARP00000074773_1_7146109_7147698	7
ENSDARP00000071205_Zv7_scaffold2498_554710_556491	7
ENSDARP00000071102_14_33205934_33206513	7
ENSDARP00000068739_24_19741532_19742383	7
ENSDARP00000064325_22_1214690_1215778	7
ENSDARP00000054222_18_15458586_15459266	7
ENSDARP00000054044_18_12906972_12907749	7
ENSDARP00000051292_22_8389355_8391121	7
ENSDARP00000037278_22_821003_822259	7
ENSDARP00000014099_10_35740429_35740649	7
ENSDARP00000088894_17_9338696_9338998	6
ENSDARP00000088878_6_47272866_47275861	6
ENSDARP00000088878_14_14439765_14442803	6
ENSDARP00000088193_8_39822360_39822993	6
ENSDARP00000074773_1_7150786_7152378	6
ENSDARP00000071102_4_35594970_35595518	6
ENSDARP00000070025_15_45175955_45176509	6
ENSDARP00000068883_14_31829044_31830657	6
ENSDARP00000068490_12_35738501_35739739	6
ENSDARP00000066100_14_11570608_11571000	6
ENSDARP00000054692_14_5034107_5034919	6
ENSDARP00000054222_18_15364119_15364964	6
ENSDARP00000051693_16_45158907_45159821	6
ENSDARP00000036899_13_48402585_48402996	6
ENSDARP00000025311_11_22187471_22188229	6
ENSDARP00000094860_3_53689903_53690931	5
ENSDARP00000093015_5_64992875_64993930	5
ENSDARP00000091991_21_16154452_16155333	5
ENSDARP00000091412_7_24270748_24272211	5
ENSDARP00000090429_2_2027426_2027647	5
ENSDARP00000090262_22_27579112_27579504	5
ENSDARP00000088894_14_37428863_37429159	5
ENSDARP00000088878_2_48846373_48849139	5
ENSDARP00000088838_17_9357338_9359494	5
ENSDARP00000088133_4_38376724_38377929	5
ENSDARP00000088133_4_32277186_32278406	5
ENSDARP00000088133_15_2690954_2692579	5
ENSDARP00000075888_17_7023410_7025497	5
ENSDARP00000075887_15_2795953_2797272	5
ENSDARP00000074377_23_43219763_43220041	5
ENSDARP00000071706_8_13379239_13380399	5
ENSDARP00000071706_8_13140142_13141308	5
ENSDARP00000064325_14_34748466_34749713	5
ENSDARP00000063556_3_663510_664214	5
ENSDARP00000056796_23_45184470_45185078	5
ENSDARP00000056796_23_45183631_45184404	5
ENSDARP00000056796_23_45183006_45183647	5
ENSDARP00000054222_18_15521841_15522683	5
ENSDARP00000051585_5_16679271_16680179	5
ENSDARP00000050912_17_47205506_47206321	5
ENSDARP00000043445_16_47861095_47864622	5
ENSDARP00000012018_20_16897135_16897838	5
ENSDARP00000097209_4_32252284_32253264	4
ENSDARP00000093572_25_26141222_26143055	4
ENSDARP00000093155_1_23393075_23394832	4
ENSDARP00000091881_1_44391966_44393138	4
ENSDARP00000090117_Zv7_NA289_50220_50435	4
ENSDARP00000090003_17_8541379_8541933	4
ENSDARP00000089641_2_36929288_36930067	4
ENSDARP00000089383_1_32117743_32118336	4
ENSDARP00000089034_Zv7_scaffold2517_138703_146937	4
ENSDARP00000088878_3_9882663_9885516	4
ENSDARP00000088878_14_16832998_16835958	4
ENSDARP00000088878_13_40237466_40240495	4
ENSDARP00000088872_2_39289887_39290399	4
ENSDARP00000088650_17_635022_635189	4
ENSDARP00000087757_19_44623958_44624977	4
ENSDARP00000082574_13_49686832_49688412	4
ENSDARP00000075922_17_46535095_46536009	4
ENSDARP00000075922_17_3045038_3046309	4
ENSDARP00000075887_5_32515533_32516933	4
ENSDARP00000071189_15_45825504_45826229	4
ENSDARP00000071156_2_6230490_6231032	4
ENSDARP00000069258_13_41143989_41144492	4
ENSDARP00000068611_4_6882385_6883869	4
ENSDARP00000064325_Zv7_scaffold2558_642073_643320	4
ENSDARP00000063768_8_54205211_54207187	4
ENSDARP00000056172_2_39153927_39155420	4
ENSDARP00000056163_4_10487253_10488119	4
ENSDARP00000051773_8_54867259_54867750	4
ENSDARP00000047291_13_11112336_11113994	4
ENSDARP00000041614_7_13314165_13315736	4
ENSDARP00000040033_19_13871850_13872143	4
ENSDARP00000025311_14_47042012_47042776	4
ENSDARP00000025311_12_46315939_46316550	4
ENSDARP00000023594_19_24018001_24019104	4
ENSDARP00000022612_18_44438041_44438586	4
ENSDARP00000022165_Zv7_scaffold2559_839461_840816	4
ENSDARP00000022165_22_882990_884624	4
ENSDARP00000016312_25_32437501_32437890	4
ENSDARP00000008855_11_37564824_37565612	4
ENSDARP00000097352_15_40678660_40679724	3
ENSDARP00000096183_11_6285870_6286391	3
ENSDARP00000095509_20_10866846_10867601	3
ENSDARP00000094625_16_42141180_42142697	3
ENSDARP00000093106_17_19737623_19738330	3
ENSDARP00000092189_Zv7_scaffold2632_311604_313302	3
ENSDARP00000092049_10_5758532_5759425	3
ENSDARP00000091701_1_42813274_42814677	3
ENSDARP00000089623_13_24767360_24768475	3
ENSDARP00000088878_4_7590730_7593858	3
ENSDARP00000088878_3_16922013_16925078	3
ENSDARP00000088878_1_25897010_25900023	3
ENSDARP00000088878_12_43588520_43591585	3
ENSDARP00000088193_6_42474894_42475663	3
ENSDARP00000088133_1_51115664_51117226	3
ENSDARP00000086470_22_7179214_7179393	3
ENSDARP00000084458_14_13028167_13029891	3
ENSDARP00000075922_23_42277432_42278334	3
ENSDARP00000075922_21_45340438_45341527	3
ENSDARP00000075887_5_32280439_32281890	3
ENSDARP00000075877_15_37150470_37151414	3
ENSDARP00000071205_3_163184_165874	3
ENSDARP00000071205_22_24622279_24624069	3
ENSDARP00000071205_16_31083283_31085628	3
ENSDARP00000071102_4_7617358_7617909	3
ENSDARP00000069513_8_25113792_25114232	3
ENSDARP00000069189_Zv7_scaffold2558_331990_333117	3
ENSDARP00000068611_Zv7_scaffold2558_459014_460462	3
ENSDARP00000067648_4_37737852_37738181	3
ENSDARP00000059868_22_30244391_30245554	3
ENSDARP00000057526_13_8554015_8554992	3
ENSDARP00000056199_6_47233525_47234195	3
ENSDARP00000055295_22_24842753_24843589	3
ENSDARP00000054044_7_553152_553949	3
ENSDARP00000047247_12_2171667_2172515	3
ENSDARP00000042310_10_38722825_38723706	3
ENSDARP00000041623_18_15166250_15166840	3
ENSDARP00000034746_22_24802032_24802880	3
ENSDARP00000030197_1_46693696_46694280	3
ENSDARP00000025311_19_43368119_43368898	3
ENSDARP00000025311_14_55577218_55577919	3
ENSDARP00000025311_12_37202276_37203001	3
ENSDARP00000025311_10_35384294_35385043	3
ENSDARP00000022859_17_16505168_16505872	3
ENSDARP00000022694_11_11386550_11388001	3
ENSDARP00000012367_12_30488977_30489540	3
ENSDARP00000005390_9_35458247_35459910	3
ENSDARP00000003373_19_13248699_13251161	3
ENSDARP00000096597_18_29931971_29933369	2
ENSDARP00000095777_16_17862892_17863599	2
ENSDARP00000095761_3_2150006_2150890	2
ENSDARP00000094996_7_1004755_1007418	2
ENSDARP00000094996_5_43866696_43869383	2
ENSDARP00000094857_16_17674043_17674897	2
ENSDARP00000094213_19_29391570_29391899	2
ENSDARP00000093475_23_1007269_1008012	2
ENSDARP00000090429_3_420740_420901	2
ENSDARP00000090429_1_3678423_3678644	2
ENSDARP00000089289_7_53546198_53546521	2
ENSDARP00000088894_21_36685359_36685655	2
ENSDARP00000088878_16_51530277_51533251	2
ENSDARP00000088878_14_13544657_13547677	2
ENSDARP00000088878_1_25725673_25728678	2
ENSDARP00000088878_11_29618755_29621821	2
ENSDARP00000088696_1_38929217_38930509	2
ENSDARP00000086776_Zv7_NA1092_72858_74003	2
ENSDARP00000083466_22_18983255_18985069	2
ENSDARP00000080047_7_47158602_47161691	2
ENSDARP00000076478_2_30807218_30807931	2
ENSDARP00000075922_23_42276133_42277393	2
ENSDARP00000075922_23_42269798_42271572	2
ENSDARP00000075922_23_42268997_42269986	2
ENSDARP00000075922_23_1004261_1005820	2
ENSDARP00000075922_20_931503_932569	2
ENSDARP00000075887_4_6912997_6914265	2
ENSDARP00000075887_15_2674238_2675731	2
ENSDARP00000074605_14_16325663_16326562	2
ENSDARP00000071448_15_29573873_29574763	2
ENSDARP00000068883_4_41850419_41851759	2
ENSDARP00000068490_8_48895458_48896696	2
ENSDARP00000066845_4_38688031_38689515	2
ENSDARP00000065598_24_14957215_14957421	2
ENSDARP00000063266_14_31550526_31551518	2
ENSDARP00000062989_3_12309741_12310429	2
ENSDARP00000062989_21_28383623_28384307	2
ENSDARP00000062989_20_31699668_31700329	2
ENSDARP00000062989_13_23298205_23298897	2
ENSDARP00000061109_22_22794136_22795380	2
ENSDARP00000060088_8_56267719_56269173	2
ENSDARP00000057043_Zv7_NA1071_2473_3717	2
ENSDARP00000056796_4_34967388_34968134	2
ENSDARP00000056796_4_34917733_34918540	2
ENSDARP00000056214_5_13367426_13368151	2
ENSDARP00000056214_14_31356472_31357164	2
ENSDARP00000056174_25_17307045_17313692	2
ENSDARP00000054225_1_22556173_22557192	2
ENSDARP00000054044_10_3292068_3293123	2
ENSDARP00000050931_15_20050104_20050715	2
ENSDARP00000048805_1_11690469_11691506	2
ENSDARP00000047088_20_36975436_36976344	2
ENSDARP00000034164_2_159181_159816	2
ENSDARP00000025311_10_2835709_2836551	2
ENSDARP00000025141_18_4499734_4500654	2
ENSDARP00000022694_11_11244525_11245976	2
ENSDARP00000019267_13_40121844_40122755	2
ENSDARP00000014958_3_50298553_50299107	2
ENSDARP00000013635_4_38715715_38717330	2
ENSDARP00000012367_3_21074719_21075312	2
ENSDARP00000002787_2_27277698_27279197	2
ENSDARP00000097192_22_6770013_6771164	1
ENSDARP00000097192_17_47214232_47215164	1
ENSDARP00000097192_17_45985620_45986762	1
ENSDARP00000096951_22_2540286_2541056	1
ENSDARP00000096863_24_36453133_36453684	1
ENSDARP00000096654_22_7664343_7664888	1
ENSDARP00000095946_17_11563008_11564396	1
ENSDARP00000095842_22_24752351_24752872	1
ENSDARP00000095799_7_67017185_67018108	1
ENSDARP00000094996_1_27955130_27956836	1
ENSDARP00000094860_3_495086_496138	1
ENSDARP00000094860_3_1583793_1584878	1
ENSDARP00000094860_18_28383733_28384791	1
ENSDARP00000094857_16_17733984_17734838	1
ENSDARP00000094625_5_26192385_26193899	1
ENSDARP00000094625_1_14823188_14824600	1
ENSDARP00000094625_11_21926448_21928022	1
ENSDARP00000094252_3_77832_78314	1
ENSDARP00000093493_22_23284543_23285112	1
ENSDARP00000092997_15_3011549_3012457	1
ENSDARP00000091858_5_3309360_3310913	1
ENSDARP00000091858_20_43883304_43884278	1
ENSDARP00000091412_25_5052448_5053749	1
ENSDARP00000091370_14_150650_152995	1
ENSDARP00000091329_16_17736493_17737851	1
ENSDARP00000090740_22_6237580_6239691	1
ENSDARP00000090680_5_3331238_3332749	1
ENSDARP00000089623_20_19046689_19047699	1
ENSDARP00000089623_18_4339037_4340029	1
ENSDARP00000089034_15_30314477_30321283	1
ENSDARP00000088894_14_37435616_37435912	1
ENSDARP00000088878_5_34616010_34619036	1
ENSDARP00000088878_4_9274582_9277483	1
ENSDARP00000088878_20_9122285_9124604	1
ENSDARP00000088878_19_42902992_42905994	1
ENSDARP00000088878_15_14215362_14218260	1
ENSDARP00000088876_9_46469757_46471297	1
ENSDARP00000088876_3_57190105_57191527	1
ENSDARP00000088856_7_11122708_11123541	1
ENSDARP00000088838_9_19282571_19284727	1
ENSDARP00000088838_5_18908546_18910702	1
ENSDARP00000088838_25_20052940_20055014	1
ENSDARP00000088838_15_10391768_10393924	1
ENSDARP00000088838_10_10567731_10569887	1
ENSDARP00000088393_Zv7_NA424_43043_44322	1
ENSDARP00000088193_17_10150881_10151549	1
ENSDARP00000088133_7_63578108_63579547	1
ENSDARP00000088133_14_31755788_31757179	1
ENSDARP00000085737_15_12332304_12333131	1
ENSDARP00000085737_14_8578888_8579751	1
ENSDARP00000085114_14_10487698_10488303	1
ENSDARP00000078469_3_62690255_62690935	1
ENSDARP00000077926_1_52440131_52441033	1
ENSDARP00000076420_8_4340547_4341332	1
ENSDARP00000075887_3_51092032_51093243	1
ENSDARP00000075887_12_41805775_41807166	1
ENSDARP00000075583_8_55156380_55157054	1
ENSDARP00000074959_3_16466032_16466271	1
ENSDARP00000073752_19_25918644_25919477	1
ENSDARP00000072378_8_26951561_26952452	1
ENSDARP00000071945_21_23506050_23507360	1
ENSDARP00000071706_24_35466920_35468086	1
ENSDARP00000071706_16_51702851_51704011	1
ENSDARP00000071209_22_31914553_31917225	1
ENSDARP00000071156_8_2151366_2151756	1
ENSDARP00000071129_9_40926107_40926631	1
ENSDARP00000071129_12_42002840_42003304	1
ENSDARP00000069189_Zv7_scaffold2559_105641_106792	1
ENSDARP00000068883_16_51711079_51712560	1
ENSDARP00000068078_25_19105218_19106360	1
ENSDARP00000066846_12_41351227_41352546	1
ENSDARP00000066845_15_40740146_40741219	1
ENSDARP00000066229_11_44564359_44564550	1
ENSDARP00000062989_21_28385498_28386181	1
ENSDARP00000062989_15_25257039_25257731	1
ENSDARP00000061881_6_47001410_47001607	1
ENSDARP00000060362_2_12187751_12188582	1
ENSDARP00000056404_Zv7_NA993_38851_39257	1
ENSDARP00000056225_1_52510318_52511628	1
ENSDARP00000056225_1_52398723_52399550	1
ENSDARP00000054890_14_161472_163862	1
ENSDARP00000054348_25_28851714_28852604	1
ENSDARP00000054222_18_4388748_4389587	1
ENSDARP00000041832_23_24252295_24253017	1
ENSDARP00000037907_Zv7_NA424_60547_63006	1
ENSDARP00000037907_2_10469743_10472125	1
ENSDARP00000034312_2_31370497_31371501	1
ENSDARP00000025538_9_18321_18833	1
ENSDARP00000025311_4_2840611_2841588	1
ENSDARP00000025311_23_37299965_37300609	1
ENSDARP00000024344_10_24799644_24800615	1
ENSDARP00000013775_12_42011979_42012830	1
ENSDARP00000013620_11_37523118_37524152	1
ENSDARP00000009777_7_8916393_8917289	1
ENSDARP00000005837_16_45910979_45911149	1
ENSDARP00000003068_14_54835697_54836470	1
