# Supplementary material for: The rapid generation of chimerical genes expanding protein diversity in zebrafish
Source: BMC Genomics. 2010 Nov 24;11:657. doi: 10.1186/1471-2164-11-657 (PMC3091775; doi:10.1186/1471-2164-11-657)
Supplement: Additional file 3 — The 95 chimerical retrogenes identified in this study. [file 1471-2164-11-657-S3.XLS]

## Sheet: Sheet1
transcript	gene	retrocopy
ENSDART00000000102	ENSDARG00000000102	ENSDARP00000016803_10_3100568_3101044
ENSDART00000105808	ENSDARG00000000212	ENSDARP00000046768_22_9350091_9350303
ENSDART00000064951	ENSDARG00000002097	ENSDARP00000095761_3_2150006_2150890
ENSDART00000014131	ENSDARG00000003438	ENSDARP00000013775_12_42011979_42012830
ENSDART00000079033	ENSDARG00000005072	ENSDARP00000048805_1_11690469_11691506
ENSDART00000104999	ENSDARG00000005232	ENSDARP00000022859_17_16505168_16505872
ENSDART00000067227	ENSDARG00000007215	ENSDARP00000089623_18_4339037_4340029
ENSDART00000018501	ENSDARG00000007553	ENSDARP00000002787_2_27277698_27279197
ENSDART00000044397	ENSDARG00000008209	ENSDARP00000047088_20_36975436_36976344
ENSDART00000029659	ENSDARG00000008906	ENSDARP00000034164_2_159181_159816
ENSDART00000007577	ENSDARG00000010145	ENSDARP00000007229_10_1706676_1707914
ENSDART00000011662	ENSDARG00000011496	ENSDARP00000011222_12_28160236_28161069
ENSDART00000007262	ENSDARG00000015076	ENSDARP00000091881_1_44391966_44393138
ENSDART00000021046	ENSDARG00000015794	ENSDARP00000074605_14_16325663_16326562
ENSDART00000018868	ENSDARG00000018491	ENSDARP00000076290_24_15037917_15038378
ENSDART00000008906	ENSDARG00000018492	ENSDARP00000019426_13_15045549_15046985
ENSDART00000011295	ENSDARG00000019752	ENSDARP00000036202_5_59903466_59903900
ENSDART00000006439	ENSDARG00000020373	ENSDARP00000051693_16_45158907_45159821
ENSDART00000028471	ENSDARG00000022763	ENSDARP00000095233_20_36188725_36189135
ENSDART00000042277	ENSDARG00000023110	ENSDARP00000047247_12_2171667_2172515
ENSDART00000036690	ENSDARG00000023332	ENSDARP00000054044_18_29188505_29189548
ENSDART00000019992	ENSDARG00000025275	ENSDARP00000018900_5_13245973_13246719
ENSDART00000037269	ENSDARG00000027041	ENSDARP00000031245_11_29020630_29023110
ENSDART00000066101	ENSDARG00000029452	ENSDARP00000066100_14_11570608_11571000
ENSDART00000042311	ENSDARG00000029601	ENSDARP00000042310_10_38722825_38723706
ENSDART00000079593	ENSDARG00000029832	ENSDARP00000074045_21_12075820_12077337
ENSDART00000060182	ENSDARG00000030025	ENSDARP00000060895_15_29292531_29293034
ENSDART00000043843	ENSDARG00000030871	ENSDARP00000043842_18_15704910_15705755
ENSDART00000045770	ENSDARG00000030896	ENSDARP00000045769_2_53181348_53182277
ENSDART00000044154	ENSDARG00000032242	ENSDARP00000089784_4_12518755_12519435
ENSDART00000048395	ENSDARG00000032976	ENSDARP00000066500_5_56500097_56500684
ENSDART00000051567	ENSDARG00000035571	ENSDARP00000051808_5_19810834_19811301
ENSDART00000051586	ENSDARG00000035578	ENSDARP00000051585_5_16679271_16680179
ENSDART00000054048	ENSDARG00000037164	ENSDARP00000068883_14_31829044_31830657
ENSDART00000102379	ENSDARG00000037260	ENSDARP00000093155_1_23393075_23394832
ENSDART00000054349	ENSDARG00000037353	ENSDARP00000054348_25_28851714_28852604
ENSDART00000054693	ENSDARG00000037558	ENSDARP00000054692_14_5034107_5034919
ENSDART00000056713	ENSDARG00000038835	ENSDARP00000069620_14_50403927_50404127
ENSDART00000057067	ENSDARG00000039077	ENSDARP00000070025_15_45175955_45176509
ENSDART00000059869	ENSDARG00000040841	ENSDARP00000059868_22_30244391_30245554
ENSDART00000060901	ENSDARG00000041541	ENSDARP00000091858_20_43883304_43884278
ENSDART00000062081	ENSDARG00000042338	ENSDARP00000062080_24_39945989_39946729
ENSDART00000063320	ENSDARG00000043128	ENSDARP00000059483_15_3816795_3817442
ENSDART00000063723	ENSDARG00000043408	ENSDARP00000089623_20_19046689_19047699
ENSDART00000064655	ENSDARG00000044038	ENSDARP00000064654_17_7186840_7188051
ENSDART00000044328	ENSDARG00000044142	ENSDARP00000088650_17_635022_635189
ENSDART00000064915	ENSDARG00000044211	ENSDARP00000064914_21_10632693_10634833
ENSDART00000065365	ENSDARG00000044513	ENSDARP00000065364_21_20461207_20462043
ENSDART00000067035	ENSDARG00000045594	ENSDARP00000067034_4_15308731_15309117
ENSDART00000067261	ENSDARG00000045753	ENSDARP00000073105_4_11470115_11470429
ENSDART00000067356	ENSDARG00000045828	ENSDARP00000089641_2_36929288_36930067
ENSDART00000073385	ENSDARG00000051715	ENSDARP00000051292_25_2288198_2289964
ENSDART00000097920	ENSDARG00000052582	ENSDARP00000094860_2_44967043_44968047
ENSDART00000014205	ENSDARG00000052873	ENSDARP00000019267_13_40121844_40122755
ENSDART00000066476	ENSDARG00000053340	ENSDARP00000089623_15_31836833_31837945
ENSDART00000029829	ENSDARG00000054514	ENSDARP00000071189_15_45825504_45826229
ENSDART00000077478	ENSDARG00000055154	ENSDARP00000071945_21_23506050_23507360
ENSDART00000077726	ENSDARG00000055379	ENSDARP00000087436_17_19530732_19530893
ENSDART00000077979	ENSDARG00000055602	ENSDARP00000089623_13_24767360_24768475
ENSDART00000078024	ENSDARG00000055635	ENSDARP00000072488_15_21450738_21451352
ENSDART00000078939	ENSDARG00000056439	ENSDARP00000057653_20_23399596_23400081
ENSDART00000081183	ENSDARG00000058322	ENSDARP00000051292_22_8389355_8391121
ENSDART00000105935	ENSDARG00000058562	ENSDARP00000097192_22_6770013_6771164
ENSDART00000082051	ENSDARG00000059069	ENSDARP00000076478_2_30807218_30807931
ENSDART00000074776	ENSDARG00000059285	ENSDARP00000069258_13_41143989_41144492
ENSDART00000083191	ENSDARG00000059674	ENSDARP00000023594_19_24018001_24019104
ENSDART00000084375	ENSDARG00000060106	ENSDARP00000033391_21_39073471_39073800
ENSDART00000086972	ENSDARG00000061174	ENSDARP00000081406_23_34052480_34053088
ENSDART00000087148	ENSDARG00000061240	ENSDARP00000074377_23_43219763_43220041
ENSDART00000088542	ENSDARG00000061810	ENSDARP00000083497_22_20273327_20273650
ENSDART00000090669	ENSDARG00000062590	ENSDARP00000003373_19_13248699_13251161
ENSDART00000092022	ENSDARG00000063175	ENSDARP00000086470_22_7179214_7179393
ENSDART00000104940	ENSDARG00000063366	ENSDARP00000094860_3_1583793_1584878
ENSDART00000101181	ENSDARG00000069487	ENSDARP00000092049_10_5816431_5817324
ENSDART00000101480	ENSDARG00000069634	ENSDARP00000089623_18_4339037_4340029
ENSDART00000101562	ENSDARG00000069669	ENSDARP00000088696_1_38929217_38930509
ENSDART00000101749	ENSDARG00000069754	ENSDARP00000053807_1_34313681_34314388
ENSDART00000103388	ENSDARG00000070445	ENSDARP00000066797_11_27033653_27034828
ENSDART00000103437	ENSDARG00000070463	ENSDARP00000094213_19_29391570_29391899
ENSDART00000088646	ENSDARG00000070508	ENSDARP00000094857_16_17733984_17734838
ENSDART00000103903	ENSDARG00000070629	ENSDARP00000089623_18_4339037_4340029
ENSDART00000103906	ENSDARG00000070631	ENSDARP00000089623_18_4339037_4340029
ENSDART00000103929	ENSDARG00000070640	ENSDARP00000094705_25_16250769_16252028
ENSDART00000104093	ENSDARG00000070709	ENSDARP00000094164_11_12408436_12409380
ENSDART00000104107	ENSDARG00000070714	ENSDARP00000066797_11_12132252_12133322
ENSDART00000018614	ENSDARG00000070724	ENSDARP00000022694_11_11244525_11245976
ENSDART00000104304	ENSDARG00000070826	ENSDARP00000006201_25_10917674_10918276
ENSDART00000105082	ENSDARG00000071191	ENSDARP00000095842_22_24752351_24752872
ENSDART00000105175	ENSDARG00000071230	ENSDARP00000095946_17_11563008_11564396
ENSDART00000105751	ENSDARG00000071494	ENSDARP00000054085_12_22547742_22548902
ENSDART00000085491	ENSDARG00000071557	ENSDARP00000096654_22_7664343_7664888
ENSDART00000105891	ENSDARG00000071563	ENSDARP00000094860_22_7442131_7443309
ENSDART00000106000	ENSDARG00000071611	ENSDARP00000095691_22_6078118_6080187
ENSDART00000106252	ENSDARG00000071721	ENSDARP00000094882_24_9709126_9710424
ENSDART00000106406	ENSDARG00000071782	ENSDARP00000064325_22_1214690_1215778
